# Supplementary material for: Dig1 protects against locomotor and biochemical dysfunctions provoked by Roundup
Source: BMC Complement Altern Med. 2016 Jul 22;16:234. doi: 10.1186/s12906-016-1226-6 (PMC4957837; doi:10.1186/s12906-016-1226-6)
Supplement: Additional file 1: — Raw data for locomotor activity and biochemical parameters of rats treated with Roundup (R), Dig1 (D), Dig1+Roundup (D+R) in comaprison to controls (C). Excel sheet1: front activity (in counts); 2: rear activity (in counts); 3: sum "front+rear" (in counts); 4: shuttles back and forth (in counts); 5: horizontal activity (sum "front+rear+shuttles back and forth", in counts); 6: vertical activity or rearing behavior (in counts); 7: total locomotor activity (sum "horizontal+vertical" activities); 8: CYP2D6 activity in liver S9 fraction (difference between T1h and T0 of the ratio "area of the analyte/area of the internal standard" x 100); 9: GGT activity (U/mg protein) in liver S9 fraction; 10: sodium plasmatic level (mmol/L); 11: potassium plasmatic level (mmol/L); 12: inorganic phosphate plasmatic level (mg/L); 13: estradiol plasmatic level (pg/mL). (XLSX 29 kb) [file 12906_2016_1226_MOESM1_ESM.xlsx]

## Sheet: Front
	C	D	D+R	R
	36	59	80	57
	55	78	66	74
	58	78	26	18
	53	89	53	54
	97	99	77	58
	41	48	67	25
	102	44	166	59
	44	68	97	38
	49	36	114	108
	59	65	47	43
	68	40	46	76
	47	144	93	32
	62	38	88	102
	58	21	38	46
	49	49	177	107
	57	72	68	69
	118	129	121	41
	82	10	103	41
	55	29	76	24
	80	79	94	21
	48	34	78	29
	67	43	42	44
	157	29	60	43
	75	24	80	34
	98
	67
	90
	44
	119
	79
	95
	64
	80
	35
	78
	74
	96
	56
	91
	60
	126
	84
	98
	227
	49
	25
	68
	60
	58
	72
	39
	65
	40
	41
	215
	42
	83
	26
	27
	49
	35
	12
	104
	182
	44
	25
	29
	280
	19
	57
	40
	70

## Sheet: Rear
	C	D	D+R	R
	29	42	53	43
	28	52	45	57
	47	99	48	33
	89	150	118	79
	65	88	50	59
	39	47	93	33
	167	76	66	82
	84	58	60	109
	32	12	57	46
	51	52	46	41
	103	46	79	174
	86	71	115	48
	46	37	67	35
	48	23	46	46
	59	107	153	101
	64	35	64	89
	63	70	45	21
	44	40	65	28
	70	47	85	23
	113	89	41	16
	41	42	36	24
	75	82	57	53
	255	55	90	26
	84	88	65	29
	46
	54
	104
	68
	88
	56
	142
	79
	42
	29
	103
	110
	42
	66
	109
	87
	67
	66
	108
	140
	37
	26
	82
	102
	36
	51
	89
	80
	25
	38
	102
	50
	72
	21
	34
	38
	33
	10
	43
	222
	42
	25
	48
	79
	27
	51
	21
	181

## Sheet: sum F+R
	C	D	D+R	R
	65	101	133	100
	83	130	111	131
	105	177	74	51
	142	239	171	133
	162	187	127	117
	80	95	160	58
	269	120	232	141
	128	126	157	147
	81	48	171	154
	110	117	93	84
	171	86	125	250
	133	215	208	80
	108	75	155	137
	106	44	84	92
	108	156	330	208
	121	107	132	158
	181	199	166	62
	126	50	168	69
	125	76	161	47
	193	168	135	37
	89	76	114	53
	142	125	99	97
	412	84	150	69
	159	112	145	63
	144
	121
	194
	112
	207
	135
	237
	143
	122
	64
	181
	184
	138
	122
	200
	147
	193
	150
	206
	367
	86
	51
	150
	162
	94
	123
	128
	145
	65
	79
	317
	92
	155
	47
	61
	87
	68
	22
	147
	404
	86
	50
	77
	359
	46
	108
	61
	251

## Sheet: shuttle back'n forth
	C	D	D+R	R
	40	59	50	38
	42	84	46	66
	35	64	14	19
	60	77	58	54
	73	67	76	64
	60	47	71	38
	97	64	72	60
	38	44	50	43
	58	12	55	47
	80	76	53	38
	60	35	62	50
	71	48	90	16
	61	51	71	40
	57	27	63	44
	76	47	81	40
	68	24	54	62
	69	68	71	25
	82	10	84	42
	56	36	92	12
	64	62	30	16
	59	47	34	28
	74	61	74	42
	118	38	50	18
	76	19	63	20
	70
	74
	73
	57
	85
	70
	80
	67
	66
	44
	75
	74
	61
	89
	84
	75
	60
	56
	123
	66
	55
	38
	71
	52
	49
	59
	51
	66
	38
	44
	62
	35
	55
	27
	25
	21
	37
	16
	42
	94
	55
	22
	24
	42
	33
	46
	12
	62

## Sheet: Horizontal activity
	C	D	D+R	R
	105	160	183	138
	125	214	157	197
	140	241	88	70
	202	316	229	187
	235	254	203	181
	140	142	231	96
	366	184	304	201
	166	170	207	190
	139	60	226	201
	190	193	146	122
	231	121	187	300
	204	263	298	96
	169	126	226	177
	163	71	147	136
	184	203	411	248
	189	131	186	220
	250	267	237	87
	208	60	252	111
	181	112	253	59
	257	230	165	53
	148	123	148	81
	216	186	173	139
	530	122	200	87
	235	131	208	83
	214
	195
	267
	169
	292
	205
	317
	210
	188
	108
	256
	258
	199
	211
	284
	222
	253
	206
	329
	433
	141
	89
	221
	214
	143
	182
	179
	211
	103
	123
	379
	127
	210
	74
	86
	108
	105
	38
	189
	498
	141
	72
	101
	401
	79
	154
	73
	313

## Sheet: Rearing behavior=Vertical
	C	D	D+R	R
	64	53	117	31
	80	119	86	102
	65	153	46	21
	102	167	100	94
	133	83	136	198
	100	80	100	69
	151	88	142	103
	92	102	160	75
	86	38	69	76
	94	109	108	69
	78	18	131	47
	105	61	103	31
	85	68	89	73
	102	45	112	49
	181	98	192	94
	125	49	117	102
	76	113	143	25
	50	56	101	41
	70	75	141	16
	136	111	43	25
	76	69	83	49
	123	91	95	77
	171	91	141	25
	83	36	160	26
	91
	122
	122
	70
	145
	130
	219
	93
	93
	71
	121
	112
	113
	117
	119
	145
	114
	78
	179
	96
	131
	47
	163
	145
	119
	94
	93
	114
	53
	57
	64
	25
	139
	39
	25
	37
	50
	11
	90
	161
	101
	56
	35
	59
	50
	91
	16
	91

## Sheet: Total activity
	C	D	D+R	R
	169	213	300	169
	205	333	243	299
	205	394	134	91
	304	483	329	281
	368	337	339	379
	240	222	331	165
	517	272	446	304
	258	272	367	265
	225	98	295	277
	284	302	254	191
	309	139	318	347
	309	324	401	127
	254	194	315	250
	265	116	259	185
	365	301	603	342
	314	180	303	322
	326	380	380	112
	258	116	353	152
	251	187	394	75
	393	341	208	78
	224	192	231	130
	339	277	268	216
	701	213	341	112
	318	167	368	109

## Sheet: CYP2D6
C	R	D	D+R
0.019	0.012	0.016	0.014
0.024	0.012	0.019	0.011
0.02	0.014	0.023	0.015
0.015	0.015	0.015	0.017
0.013	0.016	0.017	0.013
0.017	0.016	0.017	0.017
0.018	0.015	0.011	0.016
0.015	0.012	0.017	0.018
0.02	0.009	0.023	0.018
0.016	0.012	0.02	0.018

## Sheet: GGT
C	R	D	D+R
1.529	0.615	1.33	0.893
1.145	0.396	1.135	0.883
1.398	0.889	1.143	0.565
0.896	0.433	0.708	0.703
1.046	0.763	1.423
1.062	0.376	1.08	0.537
0.96	0.545	1.382	0.631
1.3		0.987	0.759
1.236	0.868	0.486	0.466
1.227		1.183

## Sheet: Na+
C	R	D	D+R
138.58	140.56	132.58	141.34
127.01	143.54	130.04	132.14
123.73	144.54	130.69	139.28
121.57	141.52	122.32	138.01
133.94	141.56	130.56	140.6
136.83	139.5	132.89	139.02
131.53	140.82	133.02	138.5
134.86	144.46	131.35	138.63
133.67		134.73	138.58
135.87		128.99

[truncated: 4 more sheets: K+, PO4, Estradiol, Testosterone]
